# Supplementary material for: Gadolinium Complex with Tris-Hydroxypyridinone as an Input for New Imaging Probes: Thermodynamic Stability, Molecular Modeling and Biodistribution
Source: Molecules. 2025 Mar 13;30(6):1295. doi: 10.3390/molecules30061295 (PMC11945079; doi:10.3390/molecules30061295)
Supplement: Supplementary file 1 [file molecules-30-01295-s001.zip]

Archive with 1 entries (1 files):
- molecules-3511561-supplementary.pdf
